# Supplementary material for: Population Genomics of a Rare and a Common Wood–Inhabiting Fungal Species Across Europe
Source: Mol Ecol. 2026 Feb 6;35(3):e70260. doi: 10.1111/mec.70260 (PMC12878558; doi:10.1111/mec.70260)
Supplement: Supplementary file 5 — Supporting Information: S4 Individual sample‐based summary statistics and NCBI Sequence Read Archive (SRA) metadata for each sample. [file MEC-35-e70260-s001.xlsx]

## Sheet: Sheet1
accession	message	sample_name	organism	isolate	collection_date	env_broad_scale	env_medium	geo_loc_name	lat_lon	biotic_relationship	host	source_material_id	collector	N_SNPs	Mean_DP
SAMN46780599	Successfully loaded	AT_AT1Ac	Antrodiella citrinella	fruit body	2017-11-23	ENVO_01000174	ENVO:00002040	Austria: Lahnsattel	47.7733889 N 15.5201389 E		Picea abies	WU: WU-Myc 0055469(Acit3)	Irmgard Krisai-Greilhuber, Hermann Voglmayr	132151	18.5168
SAMN46780601	Successfully loaded	AT_AT2Ac	Antrodiella citrinella	fruit body	2017-11-23	ENVO_01000174	ENVO:00002040	Austria: Lahnsattel	47.7733889 N 15.5201389 E		Picea abies	WU: WU-Myc 0055468(Acit4)	Irmgard Krisai-Greilhuber, Hermann Voglmayr	132788	22.3425
SAMN46780603	Successfully loaded	AT_AT3Ac	Antrodiella citrinella	fruit body	2018-12-02	ENVO_01000174	ENVO:00002040	Austria: OOE Ruestorf	48.0437 N 13.792 E		Abies	WU: WU-Myc 0055474(Acit6, AC_ATO)	det. Pablo Schäfer, leg. Johannes Meier	127055	27.1721
SAMN46780604	Successfully loaded	CZ_CZ14Ac	Antrodiella citrinella	fruit body	2018-08-09	ENVO_01000174	ENVO:00002040	Czechia: Bohemian Forest Plesna	49.1050472 N 13.3202139 E		Picea abies	L112-k11	Václav Pouska	135288	38.2062
SAMN46780605	Successfully loaded	CZ_CZ15Ac	Antrodiella citrinella	fruit body	2018-08-31	ENVO_01000174	ENVO:00002040	Czechia: Bohemian Forest Trojmezna	48.7752222 N 13.8330083 E		Picea abies	L115-k13	Václav Pouska	132866	56.6603
SAMN46780606	Successfully loaded	CZ_CZ16Ac	Antrodiella citrinella	fruit body	2018-09-04	ENVO_01000174	ENVO:00002040	Czechia: Bohemian Forest Trojmezna	48.7744556 N 13.8266472 E		Picea abies	L118-k1	Václav Pouska	134981	29.0405
SAMN46780607	Successfully loaded	CZ_CZ17Ac	Antrodiella citrinella	fruit body	2018-09-04	ENVO_01000174	ENVO:00002040	Czechia: Bohemian Forest Trojmezna	48.7798111 N 13.8081028 E		Picea abies	L113-k9	Václav Pouska	76849	3.55315
SAMN46780608	Successfully loaded	CZ_CZ18Ac	Antrodiella citrinella	fruit body	2005-10-12	ENVO_01000174	ENVO:00002040	Czechia: Bohemian Forest Trojmezna	48.7780556 N 13.8206944 E		Picea abies	T3/1-2	Václav Pouska	96959	4.52063
SAMN46780609	Successfully loaded	CZ_CZ19Ac	Antrodiella citrinella	fruit body	2018-11-25	ENVO_01000174	ENVO:00002040	Czechia: Jeseniky Mts Pod Jeleni studankou	50.0224461 N 17.2069561 E		Picea abies	AC1	Daniel Dvořák	132978	35.8025
SAMN46780611	Successfully loaded	CZ_CZ20Ac	Antrodiella citrinella	fruit body	2018-11-25	ENVO_01000174	ENVO:00002040	Czechia: Jeseniky Mts Pod Jeleni studankou	50.0226489 N 17.2074531 E		Picea abies	AC2	Daniel Dvořák	135026	25.3984
SAMN46780613	Successfully loaded	CZ_CZ21Ac	Antrodiella citrinella	fruit body	2018-11-25	ENVO_01000174	ENVO:00002040	Czechia: Jeseniky Mts Pod Jeleni studankou	50.02542 N 17.20622 E		Picea abies	AC3	Daniel Dvořák	132476	16.235
SAMN46780615	Successfully loaded	CZ_CZ22Ac	Antrodiella citrinella	fruit body	2018-11-25	ENVO_01000174	ENVO:00002040	Czechia: Jeseniky Mts Pod Jeleni studankou	50.0254269 N 17.2066814 E		Picea abies	AC4	Daniel Dvořák	127229	12.0605
SAMN46780617	Successfully loaded	CZ_CZ23Ac	Antrodiella citrinella	fruit body	2018-11-25	ENVO_01000174	ENVO:00002040	Czechia: Jeseniky Mts Pod Jeleni studankou	50.0263231 N 17.2052544 E		Picea abies	AC5	Daniel Dvořák	132704	61.5162
SAMN46780619	Successfully loaded	CZ_CZ24Ac	Antrodiella citrinella	fruit body	2018-11-25	ENVO_01000174	ENVO:00002040	Czechia: Jeseniky Mts Pod Jeleni studankou	50.0205811 N 17.2070892 E		Picea abies	AC6	Daniel Dvořák	133326	15.8117
SAMN46780621	Successfully loaded	CZ_CZ1Ac	Antrodiella citrinella	fruit body	2017-11-09	ENVO_01000174	ENVO:00002040	Czechia: Bohemian Forest Boubinsky prales	48.973883 N 13.81535 E		Picea abies	JH295/2017	Jan Holec	128627	11.6976
SAMN46780623	Successfully loaded	CZ_CZ2Ac	Antrodiella citrinella	fruit body	2017-11-09	ENVO_01000174	ENVO:00002040	Czechia: Bohemian Forest Boubinsky prales	48.973183 N 13.815 E		Picea abies	JH297/2017	Jan Holec	134529	26.7031
SAMN46780625	Successfully loaded	CZ_CZ3Ac	Antrodiella citrinella	fruit body	2017-11-09	ENVO_01000174	ENVO:00002040	Czechia: Bohemian Forest Boubinsky prales	48.972917 N 13.814267 E		Picea abies	PRM: PRM 946129 (=JH299/2017)	Jan Holec	168367	62.1287
SAMN46780626	Successfully loaded	CZ_CZ4Ac	Antrodiella citrinella	fruit body	2017-11-10	ENVO_01000174	ENVO:00002040	Czechia: Bohemian Forest Boubinsky prales	48.97265 N 13.8126 E		Picea abies	PRM: PRM 946132 (=JH304/2017)	Jan Holec	17586	1.2379
SAMN46780628	Successfully loaded	CZ_CZ5Ac	Antrodiella citrinella	fruit body	2017-11-10	ENVO_01000174	ENVO:00002040	Czechia: Bohemian Forest Boubinsky prales	48.97395 N 13.8168 E		Picea abies	PRM: PRM 946134 (=JH306/2017)	Jan Holec	136901	46.1127
SAMN46780630	Successfully loaded	CZ_CZ6Ac	Antrodiella citrinella	fruit body	2017-11-04	ENVO_01000174	ENVO:00002040	Czechia: Bohemian Forest Vysoky hreben	48.7785722 N 13.8115528 E		Picea abies	L116-k60	Václav Pouska, Jiri Kout	132031	34.8729
SAMN46780631	Successfully loaded	CZ_CZ7Ac	Antrodiella citrinella	fruit body	2017-09-24	ENVO_01000174	ENVO:00002040	Czechia: Jeseniky Mts Pod Jeleni studankou	50.0254167 N 17.2067777 E		Picea abies	J15-P38	Linda Majdanov, Václav Pouska	126792	9.34826
SAMN46780632	Successfully loaded	CZ_CZ8Ac	Antrodiella citrinella	fruit body	2017-09-28	ENVO_01000174	ENVO:00002040	Czechia: Bohemian Forest Cerchovske Hvozdy	49.3869444 N 12.78611 E		Picea abies	Kout #1	Jiri Kout	131214	24.4265
SAMN46780633	Successfully loaded	CZ_CZ9Ac	Antrodiella citrinella	fruit body	2017-09-28	ENVO_01000174	ENVO:00002040	Czechia: Bohemian Forest Cerchovske Hvozdy	49.3869444 N 12.78611 E		broadleaved	Kout #2	Jiri Kout	124220	55.6077
SAMN46780634	Successfully loaded	DE_DE10Ac	Antrodiella citrinella	fruit body	2018-01-30	ENVO_01000174	ENVO:00002040	Germany: Black Forest, Wilder See	48.57514 N 8.244225 E		Picea abies	KR: KR-M-0049005	Markus Scholler, Max Wieners, Scholler et al. 2021, p. 309 - 363	132319	77.9339
SAMN46780635	Successfully loaded	DE_DE11Ac	Antrodiella citrinella	fruit body	2017-05-28	ENVO_01000174	ENVO:00002040	Germany: Beyerischer Wald Filzwald	48.918555 N 13.404746 E		Picea abies	BW 2017-05-28-1	Peter Karasch	133845	52.2636
SAMN46780637	Successfully loaded	DE_DE13Ac	Antrodiella citrinella	fruit body	2018-04-23	ENVO_01000174	ENVO:00002040	Germany: Bayerischer Wald Taferlruck	48.93828 N 13.411747 E		Picea abies	OSje11 TaF.1	Claus Bässler	133914	38.65
SAMN46780641	Successfully loaded	DE_DE2Ac	Antrodiella citrinella	fruit body	2017-11-27	ENVO_01000174	ENVO:00002040	Germany: Bayerischer Wald	48.883294 N 13.28697 E		Picea abies	ST2AC	Claus Bässler	132422	23.1067
SAMN46780643	Successfully loaded	DE_DE3Ac	Antrodiella citrinella	fruit body	2015-10-01	ENVO_01000174	ENVO:00002040	Germany: Black Forest, Wilder See	48.575 N 8.245555 E		Picea abies	KR: KR-M-0046235	Markus Scholler, Annemarthe Rubner, Scholler et al. 2021, p. 309 - 363	124576	31.9318
SAMN46780644	Successfully loaded	DE_DE4Ac	Antrodiella citrinella	fruit body	2015-10-01	ENVO_01000174	ENVO:00002040	Germany: Black Forest, Wilder See	48.572867 N 8.243033 E		Picea abies	KR: KR-M-0037911	Max Wieners, Scholler et al. 2021, p. 309 - 363	131037	35.6248
SAMN46780645	Successfully loaded	DE_DE5Ac	Antrodiella citrinella	fruit body	2015-10-01	ENVO_01000174	ENVO:00002040	Germany: Black Forest, Wilder See	48.572806 N 8.241911 E		Picea abies	KR: KR-M-0037916	Max Wieners, Scholler et al. 2021, p. 309 - 363	133171	40.6115
SAMN46780646	Successfully loaded	DE_DE6Ac	Antrodiella citrinella	fruit body	2015-10-01	ENVO_01000174	ENVO:00002040	Germany: Black Forest, Schliffkopf, Lotharpfad	48.50538 N 8.221748 E		Picea abies	KR: KR-M-0037919	Max Wieners	123204	39.8692
SAMN46780648	Successfully loaded	DE_DE8Ac	Antrodiella citrinella	fruit body	2017-10-23	ENVO_01000174	ENVO:00002040	Germany: Bayerischer Wald Seelenweg	48.95252 N 13.371812 E		Picea abies	WU-Myc 0055471(Acit1)	Irmgard Krisai-Greilhuber	131704	36.1485
SAMN46780652	Successfully loaded	EE_EE1Ac	Antrodiella citrinella	fruit body	2017-11-18	ENVO_01000174	ENVO:00002040	Estonia: Paernu Kikepera	58.34524 N 25.00282 E		Picea abies	KR2672	Kadri Runnel	135005	41.6196
SAMN46780654	Successfully loaded	EE_EE2Ac	Antrodiella citrinella	fruit body	2017-11-18	ENVO_01000174	ENVO:00002040	Estonia: Paernu Kikepera	58.3458 N 25.00174 E		Picea abies	KR2674	Kadri Runnel	116775	22.8713
SAMN46780656	Successfully loaded	EE_EE3Ac	Antrodiella citrinella	fruit body	2017-11-18	ENVO_01000174	ENVO:00002040	Estonia: Paernu Kikepera	58.34472 N 25.00009 E		Picea abies	KR2678	Kadri Runnel	135752	34.5071
SAMN46780658	Successfully loaded	EE_EE4Ac	Antrodiella citrinella	fruit body	2017-11-18	ENVO_01000174	ENVO:00002040	Estonia: Paernu Kikepera	58.3447 N 24.99899 E		Picea abies	KR2680	Kadri Runnel	134151	27.5612
SAMN46780660	Successfully loaded	EE_EE5Ac	Antrodiella citrinella	fruit body	2017-11-18	ENVO_01000174	ENVO:00002040	Estonia: Paernu Kikepera	58.34507 N 24.998007 E		Picea abies	KR2682	Kadri Runnel	132712	25.735
SAMN46780662	Successfully loaded	FI_FI10Ac	Antrodiella citrinella	fruit body	2018-06-27	ENVO_01000174	ENVO:00002040	Finland: Hyrynsalmi	64.73483 N 28.0615 E		Picea abies	FBCC2634 (culture), H6014323 (basidiome)	Otto Miettinen	118836	42.2022
SAMN46780663	Successfully loaded	FI_FI11Ac	Antrodiella citrinella	fruit body	2017-09-17	ENVO_01000174	ENVO:00002040	Finland: Traeskaendan luonnonsuojelualue	60.23289462 N 24.71359310 E		Salix caprea	H6071873	Keijo Savola	50484	2.48039
SAMN46780664	Successfully loaded	FI_FI12Ac	Antrodiella citrinella	fruit body	2014-10-29	ENVO_01000174	ENVO:00002040	Finland: Helsinki	60.26037582 N 24.93521758 E		Betula	H6052108	Birthe Weijola	131929	14.4181
SAMN46780665	Successfully loaded	FI_FI13Ac	Antrodiella citrinella	fruit body	2016-09-07	ENVO_01000174	ENVO:00002040	Finland: Mustametsae	60.62354133 N 25.15598860 E		Picea abies	H6071480	Kimmo Kolehmainen	126783	19.6696
SAMN46780666	Successfully loaded	FI_FI14Ac	Antrodiella citrinella	fruit body	2017-09-04	ENVO_01000174	ENVO:00002040	Finland: Metsaeautotien laensipuolinen metsae	60.83781194 N 27.04030434 E		Picea abies	H6073456	Kimmo Kolehmainen	121477	15.2976
SAMN46780667	Successfully loaded	FI_FI15Ac	Antrodiella citrinella	fruit body	2013-10-01	ENVO_01000174	ENVO:00002040	Finland: Nousiainen	60.73789956 N 22.35103480 E		Picea abies	H6042508	Jarmo Uimonen	110006	22.3271
SAMN46780668	Successfully loaded	FI_FI16Ac	Antrodiella citrinella	fruit body	2011-09-28	ENVO_01000174	ENVO:00002040	Finland: Siuntio	60.24117982 N 24.29975423 E		Picea abies	H6053844	Jorma Pennanen	132063	10.8786
SAMN46780669	Successfully loaded	FI_FI17Ac	Antrodiella citrinella	fruit body	2016-09-07	ENVO_01000174	ENVO:00002040	Finland: Nuuksio National Park Siikajaervi	60.29245 N 24.54192 E		Picea abies	H6014408	Otto Miettinen	112200	6.02642
SAMN46780670	Successfully loaded	FI_FI19Ac	Antrodiella citrinella	fruit body	2018-09-29	ENVO_01000174	ENVO:00002040	Finland: Hyrynsalmi	64.73096 N 28.07922 E		Picea abies	H6014373	Otto Miettinen	132089	16.0368
SAMN46780671	Successfully loaded	FI_FI1Ac	Antrodiella citrinella	fruit body	2018-10-01	ENVO_01000174	ENVO:00002040	Finland: KOErtelinvaara Lieksa Finland	63.4491667 N 30.34305555 E		Picea abies	Antrodiella citrinella 3	Kaisa Junninen	132122	48.918
SAMN46780673	Successfully loaded	FI_FI20Ac	Antrodiella citrinella	fruit body	2018-09-21	ENVO_01000174	ENVO:00002040	Finland: Padasjoki	61.35069666 N 25.10280786 E		unknown	JPC108 (culture), H6075172 (basidiome)	Jorma Pennanen	114089	31.0325
SAMN46780675	Successfully loaded	FI_FI22Ac	Antrodiella citrinella	fruit body	2018-09-21	ENVO_01000174	ENVO:00002040	Finland: Padasjoki	61.35133747 N 25.10239503 E		unknown	JPC111 (culture), JP3876 (basidiome) http://id.luomus.fi/HAD.8061	Jorma Pennanen	112212	39.2131
SAMN46780676	Successfully loaded	FI_FI23Ac	Antrodiella citrinella	fruit body	2018-09-27	ENVO_01000174	ENVO:00002040	Finland: Ilomantsi	62.99432324 N 31.40759882 E		unknown	JPC146 (culture), H6075141 (basidiome)	Jorma Pennanen	114401	21.2692
SAMN46780678	Successfully loaded	FI_FI25Ac	Antrodiella citrinella	fruit body	2018-09-29	ENVO_01000174	ENVO:00002040	Finland: Lieksa	63.13019578 N 30.60170827 E		unknown	JPC163 (culture), JP3957 (basidiome) http://id.luomus.fi/HAD.8115	Jorma Pennanen	108218	24.8811
SAMN46780679	Successfully loaded	FI_FI26Ac	Antrodiella citrinella	fruit body	2018-10-17	ENVO_01000174	ENVO:00002040	Finland: Ruovesi	61.87305163 N 24.37567132 E		unknown	JPC199 (culture), H6075195 (basidiome)	Jorma Pennanen	113482	18.4431
SAMN46780680	Successfully loaded	FI_FI27Ac	Antrodiella citrinella	fruit body	2018-10-18	ENVO_01000174	ENVO:00002040	Finland: Ruovesi	61.88445346 N 24.37680720 E		unknown	JPC207 (culture), JP4042 (basidiome) http://id.luomus.fi/HAD.8174	Jorma Pennanen	125848	26.0725
SAMN46780681	Successfully loaded	FI_FI2Ac	Antrodiella citrinella	fruit body	2018-10-01	ENVO_01000174	ENVO:00002040	Finland: Sinivaara Lieksa	63.4614689 N 30.29945555 E		Populus tremula	Antrodiella citrinella 2	Kaisa Junninen	135763	58.102
SAMN46780683	Successfully loaded	FI_FI3Ac	Antrodiella citrinella	fruit body	2018-10-01	ENVO_01000174	ENVO:00002040	Finland: Sinivaara Lieksa	63.4638889 N 30.29777777 E		Populus tremula	Antrodiella citrinella 1	Kaisa Junninen	138239	31.2243
SAMN46780685	Successfully loaded	FI_FI4Ac	Antrodiella citrinella	fruit body	2017-08-30	ENVO_01000174	ENVO:00002040	Finland: Pyhae Haekki National Park	62.84235 N 25.47428 E		Picea abies	H6014193	Otto Miettinen	133633	30.4948
SAMN46780686	Successfully loaded	FI_FI5Ac	Antrodiella citrinella	fruit body	2014-10-14	ENVO_01000174	ENVO:00002040	Finland: Helskinki	60.23078526 N 25.15784137 E		Picea abies	H6052107	Keijo Savola	134083	26.6662
SAMN46780687	Successfully loaded	FI_FI6Ac	Antrodiella citrinella	fruit body	2018-09-27	ENVO_01000174	ENVO:00002040	Finland: Vestran ls alue	60.32785764 N 24.77606140 E		Picea abies	H6074201	Aku Korhonen	126122	17.5604
SAMN46780688	Successfully loaded	FI_FI7Ac	Antrodiella citrinella	fruit body	2009-09-10	ENVO_01000174	ENVO:00002040	Finland: Savonranta	62.27043494 N 28.94416323 E		Picea abies	H6055916	Jorma Pennanen	98325	6.32235
SAMN46780689	Successfully loaded	FI_FI8Ac	Antrodiella citrinella	fruit body	2017-09-21	ENVO_01000174	ENVO:00002040	Finland: Petaejaejaervi N	61.92731061 N 23.57641184 E		Picea abies	H6073450	Kaisa Junninen	126192	15.9637
SAMN46780690	Successfully loaded	FI_FI9Ac	Antrodiella citrinella	fruit body	2011-09-21	ENVO_01000174	ENVO:00002040	Finland: Lieksa	63.12351326 N 30.61843637 E		Pinus sylvestris	H6030580	Jorma Pennanen	2217	1.7368
SAMN46780691	Successfully loaded	HR_HR12Ac	Antrodiella citrinella	fruit body	2018-11-05	ENVO_01000174	ENVO:00002040	Bosnia and Herzegovina: Lom forest reserve	44.46011 N 16.48222 E		Picea abies or Abies alba	7738-01-01	Armin Mešić	136205	24.7607
SAMN46780695	Successfully loaded	HR_HR4Ac	Antrodiella citrinella	fruit body	2018-10-16	ENVO_01000174	ENVO:00002040	Croatia: Corkova uvala forest reserve	44.91900 N 15.50844 E		Picea abies or Abies alba	7663-01-01	Zdenko Tkalec & Armin Mešić	116893	8.21506
SAMN46780696	Successfully loaded	HR_HR5Ac	Antrodiella citrinella	fruit body	2018-10-16	ENVO_01000174	ENVO:00002040	Croatia: Corkova uvala forest reserve	44.91908 N 15.50828 E		Picea abies or Abies alba	7665-01-01	Zdenko Tkalec & Armin Mešić	132143	15.673
SAMN46780698	Successfully loaded	HR_HR6Ac	Antrodiella citrinella	fruit body	2018-10-17	ENVO_01000174	ENVO:00002040	Croatia: Corkova uvala forest reserve	44.918611 N 15.50975 E		Picea abies or Abies alba	7671-01-01	Zdenko Tkalec & Armin Mešić	170180	26.7525
SAMN46780699	Successfully loaded	HR_HR7Ac	Antrodiella citrinella	fruit body	2018-11-05	ENVO_01000174	ENVO:00002040	Bosnia and Herzegovina: Lom forest reserve	44.46075 N 16.48158 E		Picea abies or Abies alba	7740-01-01	Armin Mešić	162454	20.3897
SAMN46780700	Successfully loaded	HR_HR9Ac	Antrodiella citrinella	fruit body	2018-11-05	ENVO_01000174	ENVO:00002040	Bosnia and Herzegovina: Lom forest reserve	44.45969 N 16.48419 E		Picea abies or Abies alba	7732-01-01	Armin Mešić	136427	25.8445
SAMN46780701	Successfully loaded	LT_LT1Ac	Antrodiella citrinella	fruit body	2017-11-01	ENVO_01000174	ENVO:00002040	Lithuania: Neringa	55.556004 N 21.120429 E		Picea abies	RI0001	Reda Iršėnaitė	135115	44.3171
SAMN46780703	Successfully loaded	LT_LT2Ac	Antrodiella citrinella	fruit body	2018-10-01	ENVO_01000174	ENVO:00002040	Latvia: Gauja National Park Ligatne	57.2714097 N 25.10056638 E		Picea abies	Antrodiella citrinella 5	Karoliina Hämäläinen	133550	74.0324
SAMN46780705	Successfully loaded	LT_LT3Ac	Antrodiella citrinella	fruit body	2018-10-01	ENVO_01000174	ENVO:00002040	Latvia: Kemeru National Park Jurmala	56.9567247 N 23.53593277 E		Picea abies	Antrodiella citrinella 1	Karoliina Hämäläinen	133606	43.0201
SAMN46780707	Successfully loaded	LT_LT4Ac	Antrodiella citrinella	fruit body	2018-10-01	ENVO_01000174	ENVO:00002040	Latvia: Gauja National Park Ligatne	57.2223278 N 24.91239444 E		Picea abies	Antrodiella citrinella 3	Karoliina Hämäläinen	135817	30.5436
SAMN46780709	Successfully loaded	LT_LT5Ac	Antrodiella citrinella	fruit body	2018-10-01	ENVO_01000174	ENVO:00002040	Latvia: Amatas pagasts	57.1342003 N 25.41203666 E		Betula	Antrodiella citrinella 2	Karoliina Hämäläinen	135502	48.023
SAMN46780710	Successfully loaded	LT_LT6Ac	Antrodiella citrinella	fruit body	2018-10-01	ENVO_01000174	ENVO:00002040	Latvia: Gauja National Park Ligatne	57.2219036 N 24.91419527 E		Picea abies	Antrodiella citrinella 4	Karoliina Hämäläinen	137162	30.9482
SAMN46780711	Successfully loaded	NO_NO10Ac	Antrodiella citrinella	fruit body	2017-10-27	ENVO_01000174	ENVO:00002040	Norway: Lier Gasebekkenravina	59.70231 N 9.88929 E		Picea abies	25	Sundy Maurice & collaborators	133502	44.6291
SAMN46780712	Successfully loaded	NO_NO11Ac	Antrodiella citrinella	fruit body	2017-09-24	ENVO_01000174	ENVO:00002040	Norway: Mellomkollen Maridalen	60.0491395 N 10.7691812 E		unknown	7	Sundy Maurice & collaborators	61077	2.95891
SAMN46780713	Successfully loaded	NO_NO12Ac	Antrodiella citrinella	fruit body	2014-09-28	ENVO_01000174	ENVO:00002040	Norway: Modum Askjumbekken	60.003998 N 10.104076 E		Picea abies	34	Sundy Maurice & collaborators	136735	33.911
SAMN46780714	Successfully loaded	NO_NO13Ac	Antrodiella citrinella	fruit body	2014-04-02	ENVO_01000174	ENVO:00002040	Norway: Modum Labbedal	59.9933343 N 10.0562354 E		Picea abies	35	Sundy Maurice & collaborators	133705	24.7903
SAMN46780715	Successfully loaded	NO_NO14Ac	Antrodiella citrinella	fruit body	2016-04-24	ENVO_01000174	ENVO:00002040	Norway: Modum Melaa Sor	59.87869 N 10.27152 E		Picea abies	26	Sundy Maurice & collaborators	132641	12.0326
SAMN46780716	Successfully loaded	NO_NO15Ac	Antrodiella citrinella	fruit body	2016-10-21	ENVO_01000174	ENVO:00002040	Norway: Modum Melaa Sor	59.4901 N 9.50768 E		Picea abies	33	Sundy Maurice & collaborators	135072	32.9548
SAMN46780717	Successfully loaded	NO_NO16Ac	Antrodiella citrinella	fruit body	2017-10-18	ENVO_01000174	ENVO:00002040	Norway: Modum Melaa Sorost	60.12661 N 10.48689 E		Picea abies	28	Sundy Maurice & collaborators	135794	47.2628
SAMN46780718	Successfully loaded	NO_NO17Ac	Antrodiella citrinella	fruit body	2017-10-07	ENVO_01000174	ENVO:00002040	Norway: Mosseskogen	59.461289 N 10.677809 E		Picea abies	16	Sundy Maurice & collaborators	134444	60.6827
SAMN46780720	Successfully loaded	NO_NO19Ac	Antrodiella citrinella	fruit body	2017-11-01	ENVO_01000174	ENVO:00002040	Norway: Nokodelen	59.68222 N 9.16814 E		unknown	39	Sundy Maurice & collaborators	134909	43.1017
SAMN46780721	Successfully loaded	NO_NO1Ac	Antrodiella citrinella	fruit body	2017-10-07	ENVO_01000174	ENVO:00002040	Norway: Bekk	59.721049 N 10.733124 E		Picea abies	17	Sundy Maurice & collaborators	135570	37.8678
SAMN46780723	Successfully loaded	NO_NO21Ac	Antrodiella citrinella	fruit body	2017-10-12	ENVO_01000174	ENVO:00002040	Norway: Noron Polen	59.7533685 N 10.7632428 E		Picea abies	14	Sundy Maurice & collaborators	134885	39.7951
SAMN46780724	Successfully loaded	NO_NO22Ac	Antrodiella citrinella	fruit body	2015-05-05	ENVO_01000174	ENVO:00002040	Norway: Oskjevallsbsenn	59.99829 N 10.12269 E		Picea abies	36	Sundy Maurice & collaborators	134010	34.4715
SAMN46780727	Successfully loaded	NO_NO25Ac	Antrodiella citrinella	fruit body	2017-10-27	ENVO_01000174	ENVO:00002040	Norway: Ostmarka reserve	59.832997 N 11.037192 E		Picea abies	8	Sundy Maurice & collaborators	119939	44.7618
SAMN46780728	Successfully loaded	NO_NO27Ac	Antrodiella citrinella	fruit body	2015-10-06	ENVO_01000174	ENVO:00002040	Norway: Ovre Eiken Sasenskogen	59.71632 N 9.8963 E		Picea abies	20	Sundy Maurice & collaborators	133953	47.3375
SAMN46780729	Successfully loaded	NO_NO28Ac	Antrodiella citrinella	fruit body	2017-10-13	ENVO_01000174	ENVO:00002040	Norway: Ovre Eiker Brekkeomrade	60.18505 N 10.43766 E		Picea abies	24	Sundy Maurice & collaborators	135553	65.5142
SAMN46780730	Successfully loaded	NO_NO29Ac	Antrodiella citrinella	fruit body	2016-10-23	ENVO_01000174	ENVO:00002040	Norway: Ovre Eiker Holtefjell Holbekk	60.00725 N 10.10393 E		Picea abies	29	Sundy Maurice & collaborators	135590	54.3927
SAMN46780732	Successfully loaded	NO_NO30Ac	Antrodiella citrinella	fruit body	2016-10-31	ENVO_01000174	ENVO:00002040	Norway: Ringerike Storflataflake	59.9997 N 10.1046 E		Picea abies	27	Sundy Maurice & collaborators	135642	37.707
SAMN46780733	Successfully loaded	NO_NO31Ac	Antrodiella citrinella	fruit body	2016-04-04	ENVO_01000174	ENVO:00002040	Norway: Ringerike Torkerudtjern Ugla	60.17497 N 10.19986 E		Picea abies	23	Sundy Maurice & collaborators	131963	34.9407
SAMN46780734	Successfully loaded	NO_NO32Ac	Antrodiella citrinella	fruit body	2017-10-02	ENVO_01000174	ENVO:00002040	Norway: Ringerike Veksal	60.06963 N 10.3587 E		unknown	22	Sundy Maurice & collaborators	133692	31.1258
SAMN46780735	Successfully loaded	NO_NO33Ac	Antrodiella citrinella	fruit body	2017-10-12	ENVO_01000174	ENVO:00002040	Norway: Tranevann	59.843199 N 10.365215 E		unknown	18	Sundy Maurice & collaborators	131819	42.7925
SAMN46780737	Successfully loaded	NO_NO35Ac	Antrodiella citrinella	fruit body	2017-09-22	ENVO_01000174	ENVO:00002040	Norway: Urdsdalen Peterskleiva	60.821899 N 8.6192188 E		Picea abies	2	Sundy Maurice & collaborators	27738	1.63365
SAMN46780739	Successfully loaded	NO_NO4Ac	Antrodiella citrinella	fruit body	2017-10-27	ENVO_01000174	ENVO:00002040	Norway: Fallseasen Tjaga	60.05688 N 10.3961 E		unknown	38	Sundy Maurice & collaborators	119602	7.17091
SAMN46780740	Successfully loaded	NO_NO5Ac	Antrodiella citrinella	fruit body	2017-10-30	ENVO_01000174	ENVO:00002040	Norway: Granlig Elgsbsenna	60.03624 N 10.36734 E		unknown	37	Sundy Maurice & collaborators	133640	18.8041
SAMN46780741	Successfully loaded	NO_NO6Ac	Antrodiella citrinella	fruit body	2017-09-28	ENVO_01000174	ENVO:00002040	Norway: Hole Fiskebekkhogda	59.713 N 9.89869 E		unknown	21	Sundy Maurice & collaborators	134716	16.3218
SAMN46780742	Successfully loaded	NO_NO7Ac	Antrodiella citrinella	fruit body	2017-10-10	ENVO_01000174	ENVO:00002040	Norway: Kongsberg Hovdebofjell	59.81923 N 9.75472 E		Picea abies	30	Sundy Maurice & collaborators	135242	14.681
SAMN46780743	Successfully loaded	NO_NO8Ac	Antrodiella citrinella	fruit body	2016-10-27	ENVO_01000174	ENVO:00002040	Norway: Kongsberg Lokemyr	59.94751 N 10.21724 E		unknown	32	Sundy Maurice & collaborators	135388	31.2913
SAMN46780744	Successfully loaded	NO_NO9Ac	Antrodiella citrinella	fruit body	2015-10-29	ENVO_01000174	ENVO:00002040	Norway: Lier Flagret	59.57558 N 9.74156 E		Picea abies	31	Sundy Maurice & collaborators	134218	44.7253
SAMN46780745	Successfully loaded	PL_PL1Ac	Antrodiella citrinella	fruit body	2009-10-17	ENVO_01000174	ENVO:00002040	Poland: Bialowezia BNP	52.7343056 N 23.8609444 E		Picea abies	10	Sundy Maurice & collaborators	134608	80.6456
SAMN46780746	Successfully loaded	PL_PL2Ac	Antrodiella citrinella	fruit body	2009-11-01	ENVO_01000174	ENVO:00002040	Poland: Bialowezia BNP	52.7188889 N 23.84975 E		Picea abies	11	Sundy Maurice & collaborators	134756	27.9196
SAMN46780747	Successfully loaded	PL_PL3Ac	Antrodiella citrinella	fruit body	2009-10-15	ENVO_01000174	ENVO:00002040	Poland: Bialowezia BNP	52.7257778 N 23.8499444 E		Picea abies	12	Sundy Maurice & collaborators	141571	24.5113
SAMN46780748	Successfully loaded	RU_RU1Ac	Antrodiella citrinella	fruit body	2017-09-18	ENVO_01000174	ENVO:00002040	Russia: Podporozhie	61.2180333 N 34.2019 E		unknown	9	Sundy Maurice & collaborators	132138	26.9676
SAMN46780749	Successfully loaded	RU_RU2Ac	Antrodiella citrinella	fruit body	2017-09-18	ENVO_01000174	ENVO:00002040	Russia: Podporozhie	61.2180333 N 34.2019 E		Picea abies	40	Sundy Maurice & collaborators	136240	46.231
SAMN46780750	Successfully loaded	RU_RU4Ac	Antrodiella citrinella	fruit body	2017-05-27	ENVO_01000174	ENVO:00002040	Russia: Oksozhero Muzhala river	61.21692 N 34.20839 E		Picea abies	H7009006	Otto Miettinen	118084	7.02611
SAMN46780751	Successfully loaded	SK_SK1Ac	Antrodiella citrinella	fruit body	2018-11-27	ENVO_01000174	ENVO:00002040	Slovakia: DobroCsky prales	48.678833 N 19.679 E		Picea abies	1 (VK)	Vladimir Kunca	136374	92.8275
SAMN46780753	Successfully loaded	SK_SK2Ac	Antrodiella citrinella	fruit body	2018-11-27	ENVO_01000174	ENVO:00002040	Slovakia: DobroCsky prales	48.6791 N 19.67935 E		Abies alba	2 (VK)	Vladimir Kunca	137081	62.6308
SAMN46780755	Successfully loaded	SK_SK3Ac	Antrodiella citrinella	fruit body	2018-11-27	ENVO_01000174	ENVO:00002040	Slovakia: DobroCsky prales	48.680417 N 19.6798 E		Abies alba	3 (VK)	Vladimir Kunca	136871	43.9483
SAMN46780757	Successfully loaded	SK_SK4Ac	Antrodiella citrinella	fruit body	2018-11-27	ENVO_01000174	ENVO:00002040	Slovakia: DobroCsky prales	48.68035 N 19.682067 E		Abies alba	4 (VK)	Vladimir Kunca	136780	59.8581
SAMN46780590	Successfully loaded	CZ_CZ14Fp	Fomitopsis pinicola	fruit body	2018-08-09	ENVO_01000174	ENVO:00002040	Czechia: Bohemian Forest Plesna	49.1050472 N 13.3202139 E		Picea abies	L112-k11	Václav Pouska	498231	17.8319
SAMN46780591	Successfully loaded	CZ_CZ15Fp	Fomitopsis pinicola	fruit body	2018-08-31	ENVO_01000174	ENVO:00002040	Czechia: Bohemian Forest Trojmezna	48.7752222 N 13.8330083 E		Picea abies	L115-k13	Václav Pouska	501628	16.8724
SAMN46780592	Successfully loaded	CZ_CZ16Fp	Fomitopsis pinicola	fruit body	2018-09-04	ENVO_01000174	ENVO:00002040	Czechia: Bohemian Forest Trojmezna	48.7744556 N 13.8266472 E		Picea abies	L118-k1	Václav Pouska	482075	11.8541
SAMN46780593	Successfully loaded	CZ_CZ17Fp	Fomitopsis pinicola	fruit body	2018-09-04	ENVO_01000174	ENVO:00002040	Czechia: Bohemian Forest Trojmezna	48.7798111 N 13.8081028 E		Picea abies	L113-k9	Václav Pouska	487753	17.9301
SAMN46780600	Successfully loaded	AT_AT1Fp	Fomitopsis pinicola	fruit body	2017-11-23	ENVO_01000174	ENVO:00002040	Austria: Lahnsattel	47.7733889 N 15.5201389 E		Picea abies	WU: WU-Myc 0055472(3)	Irmgard Krisai-Greilhuber, Hermann Voglmayr	490027	21.3139
SAMN46780602	Successfully loaded	AT_AT2Fp	Fomitopsis pinicola	fruit body	2017-11-23	ENVO_01000174	ENVO:00002040	Austria: Lahnsattel	47.7733889 N 15.5201389 E		Picea abies	Fpi4	Irmgard Krisai-Greilhuber, Hermann Voglmayr	485470	17.9503
SAMN46780610	Successfully loaded	CZ_CZ19Fp	Fomitopsis pinicola	fruit body	2018-11-25	ENVO_01000174	ENVO:00002040	Czechia: Jeseniky Mts Pod Jeleni studankou	50.0224461 N 17.2069561 E		Picea abies	FP1	Daniel Dvořák	487356	12.2575
SAMN46780612	Successfully loaded	CZ_CZ20Fp	Fomitopsis pinicola	fruit body	2018-11-25	ENVO_01000174	ENVO:00002040	Czechia: Jeseniky Mts Pod Jeleni studankou	50.0226489 N 17.2074531 E		unknown	FP2	Daniel Dvořák	429629	7.05319
SAMN46780614	Successfully loaded	CZ_CZ21Fp	Fomitopsis pinicola	fruit body	2018-11-25	ENVO_01000174	ENVO:00002040	Czechia: Jeseniky Mts Pod Jeleni studankou	50.02542 N 17.20622 E		Picea abies	FP3	Daniel Dvořák	463784	9.34041
SAMN46780616	Successfully loaded	CZ_CZ22Fp	Fomitopsis pinicola	fruit body	2018-11-25	ENVO_01000174	ENVO:00002040	Czechia: Jeseniky Mts Pod Jeleni studankou	50.0254269 N 17.2066814 E		unknown	FP4	Daniel Dvořák	195548	2.93066
SAMN46780618	Successfully loaded	CZ_CZ23Fp	Fomitopsis pinicola	fruit body	2018-11-25	ENVO_01000174	ENVO:00002040	Czechia: Jeseniky Mts Pod Jeleni studankou	50.0263231 N 17.2052544 E		Picea abies	FP5	Daniel Dvořák	489217	12.0235
SAMN46780620	Successfully loaded	CZ_CZ24Fp	Fomitopsis pinicola	fruit body	2018-11-25	ENVO_01000174	ENVO:00002040	Czechia: Jeseniky Mts Pod Jeleni studankou	50.0205811 N 17.2070892 E		unknown	FP6	Daniel Dvořák	500195	19.3681
SAMN46780622	Successfully loaded	CZ_CZ1Fp	Fomitopsis pinicola	fruit body	2017-11-09	ENVO_01000174	ENVO:00002040	Czechia: Bohemian Forest Boubinsky prales	48.973883 N 13.81535 E		Picea abies	JH296/2017	Jan Holec	485902	27.6886
SAMN46780624	Successfully loaded	CZ_CZ2Fp	Fomitopsis pinicola	fruit body	2017-11-09	ENVO_01000174	ENVO:00002040	Czechia: Bohemian Forest Boubinsky prales	48.973183 N 13.815 E		Picea abies	PRM: PRM 946128 (=JH298/2017)	Jan Holec	482606	51.6705
SAMN46780627	Successfully loaded	CZ_CZ4Fp	Fomitopsis pinicola	fruit body	2017-11-10	ENVO_01000174	ENVO:00002040	Czechia: Bohemian Forest Boubinsky prales	48.97265 N 13.8126 E		Picea abies	PRM: PRM 946133 (=JH305/2017)	Jan Holec	494815	25.0381
SAMN46780629	Successfully loaded	CZ_CZ5Fp	Fomitopsis pinicola	fruit body	2017-11-10	ENVO_01000174	ENVO:00002040	Czechia: Bohemian Forest Boubinsky prales	48.97395 N 13.8168 E		Picea abies	PRM: PRM 946135 (=JH307/2017)	Jan Holec	494531	40.9206
SAMN46780638	Successfully loaded	DE_DE13Fp	Fomitopsis pinicola	fruit body	2018-04-23	ENVO_01000174	ENVO:00002040	Germany: Bayerischer Wald Taferlruck	48.93828 N 13.411747 E		Picea abies	OSje11 TaF.1	Claus Bässler	460020	9.05435
SAMN46780640	Successfully loaded	DE_DE1Fp	Fomitopsis pinicola	fruit body	2017-11-27	ENVO_01000174	ENVO:00002040	Germany: Bayerischer Wald	48.883294 N 13.28697 E		Picea abies	ST1FP	Claus Bässler	490374	15.8094
SAMN46780642	Successfully loaded	DE_DE2Fp	Fomitopsis pinicola	fruit body	2017-11-27	ENVO_01000174	ENVO:00002040	Germany: Bayerischer Wald	48.883294 N 13.28697 E		Picea abies	ST2FP	Claus Bässler	483991	13.2664
SAMN46780649	Successfully loaded	DE_DE8Fp	Fomitopsis pinicola	fruit body	2017-10-23	ENVO_01000174	ENVO:00002040	Germany: Bayerischer Wald Seelenweg	48.95252 N 13.371812 E		Picea abies	Fpi1	Irmgard Krisai-Greilhuber	474766	10.6149
SAMN46780651	Successfully loaded	DE_DE9Fp	Fomitopsis pinicola	fruit body	2017-10-23	ENVO_01000174	ENVO:00002040	Germany: Bayerischer Wald Seelenweg	48.95252 N 13.371812 E		Picea abies	WU-Myc 0055473(Fpi2)	Irmgard Krisai-Greilhuber	482827	11.736
SAMN46780653	Successfully loaded	EE_EE1Fp	Fomitopsis pinicola	fruit body	2017-11-18	ENVO_01000174	ENVO:00002040	Estonia: Paernu Kikepera	58.34524 N 25.00282 E		Picea abies	KR2673	Kadri Runnel	497357	21.9395
SAMN46780655	Successfully loaded	EE_EE2Fp	Fomitopsis pinicola	fruit body	2017-11-18	ENVO_01000174	ENVO:00002040	Estonia: Paernu Kikepera	58.3458 N 25.00174 E		Picea abies	KR2675	Kadri Runnel	496021	15.8832
SAMN46780657	Successfully loaded	EE_EE3Fp	Fomitopsis pinicola	fruit body	2017-11-18	ENVO_01000174	ENVO:00002040	Estonia: Paernu Kikepera	58.34472 N 25.00009 E		Picea abies	KR2679	Kadri Runnel	471900	11.7591
SAMN46780659	Successfully loaded	EE_EE4Fp	Fomitopsis pinicola	fruit body	2017-11-18	ENVO_01000174	ENVO:00002040	Estonia: Paernu Kikepera	58.3447 N 24.99899 E		Picea abies	KR2681	Kadri Runnel	469721	10.6051
SAMN46780661	Successfully loaded	EE_EE5Fp	Fomitopsis pinicola	fruit body	2017-11-18	ENVO_01000174	ENVO:00002040	Estonia: Paernu Kikepera	58.34507 N 24.998007 E		Picea abies	KR2683	Kadri Runnel	491082	16.8618
SAMN46780672	Successfully loaded	FI_FI1Fp	Fomitopsis pinicola	fruit body	2017-11-18	ENVO_01000174	ENVO:00002040	Finland: KOErtelinvaara Lieksa Finland	63.4491667 N 30.34305555 E		Picea abies	Fomitopsis pinicola 3	Kaisa Junninen	502853	21.0397
SAMN46780682	Successfully loaded	FI_FI2Fp	Fomitopsis pinicola	fruit body	2018-10-01	ENVO_01000174	ENVO:00002040	Finland: Sinivaara Lieksa	63.4614689 N 30.29945555 E		Picea abies	Fomitopsis pinicola 2	Kaisa Junninen	497239	14.8524
SAMN46780684	Successfully loaded	FI_FI3Fp	Fomitopsis pinicola	fruit body	2018-10-01	ENVO_01000174	ENVO:00002040	Finland: Sinivaara Lieksa	63.4638889 N 30.29777777 E		Picea abies	Fomitopsis pinicola 1	Kaisa Junninen	496249	14.6967
SAMN46780692	Successfully loaded	HR_HR12Fp	Fomitopsis pinicola	fruit body	2018-11-05	ENVO_01000174	ENVO:00002040	Bosnia and Herzegovina: Lom forest reserve	44.46011 N 16.48222 E		Picea abies or Abies alba	7739-01-01	Armin Mešić	489716	17.2218
SAMN46780694	Successfully loaded	HR_HR1Fp	Fomitopsis pinicola	fruit body	2018-10-16	ENVO_01000174	ENVO:00002040	Croatia: Corkova uvala forest reserve	44.91947 N 15.50922 E		Fagus sylvatica	7653-01-01	Zdenko Tkalec & Armin Mešić	164857	5.56087
SAMN46780697	Successfully loaded	HR_HR5Fp	Fomitopsis pinicola	fruit body	2018-10-16	ENVO_01000174	ENVO:00002040	Croatia: Corkova uvala forest reserve	44.91611 N 15.50975 E		Picea abies or Abies alba	7662-01-01	Zdenko Tkalec & Armin Mešić	456239	20.5444
SAMN46780704	Successfully loaded	LT_LT2Fp	Fomitopsis pinicola	fruit body	2018-10-01	ENVO_01000174	ENVO:00002040	Latvia: Gauja National Park Ligatne	57.2714097 N 25.10056638 E		Picea abies	Fomitopsis pinicola 5	Karoliina Hämäläinen	499515	17.0575
SAMN46780706	Successfully loaded	LT_LT3Fp	Fomitopsis pinicola	fruit body	2018-10-01	ENVO_01000174	ENVO:00002040	Latvia: Kemeru National Park Jurmala	56.9567247 N 23.53593277 E		Picea abies	Fomitopsis pinicola 1	Karoliina Hämäläinen	475915	10.0466
SAMN46780708	Successfully loaded	LT_LT4Fp	Fomitopsis pinicola	fruit body	2018-10-01	ENVO_01000174	ENVO:00002040	Latvia: Gauja National Park Ligatne	57.2223278 N 24.91239444 E		Picea abies	Fomitopsis pinicola 3	Karoliina Hämäläinen	495598	19.9346
SAMN46780752	Successfully loaded	SK_SK1Fp	Fomitopsis pinicola	fruit body	2018-11-27	ENVO_01000174	ENVO:00002040	Slovakia: DobroCsky prales	48.678833 N 19.679 E		Picea abies	1 (VK)	Vladimir Kunca	465661	9.04496
SAMN46780754	Successfully loaded	SK_SK2Fp	Fomitopsis pinicola	fruit body	2018-11-27	ENVO_01000174	ENVO:00002040	Slovakia: DobroCsky prales	48.6791 N 19.67935 E		Abies alba	2 (VK)	Vladimir Kunca	493947	25.3164
SAMN46780756	Successfully loaded	SK_SK3Fp	Fomitopsis pinicola	fruit body	2018-11-27	ENVO_01000174	ENVO:00002040	Slovakia: DobroCsky prales	48.680417 N 19.6798 E		Abies alba	3 (VK)	Vladimir Kunca	486361	11.8025
SAMN46780760	Successfully loaded	SK_SK5Fp	Fomitopsis pinicola	fruit body	2018-11-27	ENVO_01000174	ENVO:00002040	Slovakia: DobroCsky prales	48.682533 N 19.678233 E		Abies alba	5 (VK)	Vladimir Kunca	498938	22.7195
